# Supplementary material for: Response of tef (Eragrostis tef (Zucc.) Trotter) yield to nutrient management under rainy and irrigation production systems in northwestern Amhara, Ethiopia
Source: PLoS One. 2025 Jan 31;20(1):e0315730. doi: 10.1371/journal.pone.0315730 (PMC11785318; doi:10.1371/journal.pone.0315730)
Supplement: S1 Data — (XLSX) [file pone.0315730.s002.xlsx]

## Sheet: Sheet1
Table 1. Response of biomass yield and yield related parametrs to nutrients in vertisols
	By (kgha-1)	Ph (cm)	PL (cm)	HI
All	5368.02	113.207	38.2	25.5038
All-B	5099.34	112.68	38.7467	26.2869
All-Zn	5338.36	108.287	36.5467	26.3755
All-S	5129.77	113.893	38.12	25.8421
All-K	5454.72	113.593	38.1467	24.855
All-P	4827.77	107.44	36.9533	24.9106
RNP	5417.52	113.647	38.0133	24.6415
NF	1180.28	70.14	26.9067	28.3087
RNP+S1	5306.41	114.24	37.0867	24.9743
All-N	1513.11	72.8867	29.1267	31.0344
LSD (0.05)	892.114	5.77353	2.34654	2.24788
CV	16.2	7.03	9.31	8.53
p	***	***	***	***
Table 2. Response of biomass yield and yield related parametrs to nutrients in nitisols
	By (kgha-1)	Ph (cm)	PL (cm)	HI
All	3952.43	100.883	36.6417	28.1684
All-B	3909.03	98.7417	35.75	29.3123
All-Zn	3853.47	98.9167	35.3917	28.8009
All-S	3752.78	98.2417	35.675	29.1309
All-K	3901.39	100.983	36.6167	28.2039
All-P	3581.6	98.275	35.9176	28.3268
RNP	3948.96	98.725	34.8833	28.4663
NF	1589.24	68.6917	27.3833	31.8297
RNP+S1	3842.01	99.325	35.5	27.8311
All-N	1838.54	69.1917	26.8583	32.8904
LSD (0.05)	368.67	6.02825	2.59414	2.88022
CV	15.5	5.5	6.3	8.2
p	***	***	***	**
